# Supplementary material for: Establishing an RNA fusions panel in soft tissue sarcoma with clinical validation
Source: Sci Rep. 2023 Mar 16;13:4403. doi: 10.1038/s41598-023-29511-1 (PMC10020547; doi:10.1038/s41598-023-29511-1)
Supplement: Supplementary file 2 — Supplementary Table S2. [file 41598_2023_29511_MOESM2_ESM.xlsx]

## Sheet: Supplemental Table S2
Table S2. Samples for Analytical Performance Validation and Results
No.	Sample_name	Origin	Known fusions	Reference method	SARC RNA NGS	Consistent or Not
1	2019SARC-01	CAP PT	PAX3-FOXO1	CAP report	PAX3-FOXO1	consistent
2	2019SARC-02	CAP PT	Negative	CAP report	Negative	consistent
3	2019SARC-03	CAP PT	EWSR1-FLI1	CAP report	EWSR1-FLI1	consistent
4	2019SARC-04	CAP PT	PAX7-FOXO1	CAP report	PAX7-FOXO1	consistent
5	2019SARC-05	CAP PT	SS18-SSX2	CAP report	SS18-SSX2	consistent
6	2019SARC-06	CAP PT	EWSR1-ATF1	CAP report	EWSR1-ATF1	consistent
7	2018SARC-04	CAP PT	PAX7-FOXO1	CAP report	PAX7-FOXO1	consistent
8	2018SARC-05	CAP PT	EWSR1-ATF1	CAP report	EWSR1-ATF1	consistent
9	2018SARC-06	CAP PT	EWSR1-FLI1	CAP report	EWSR1-FLI1	consistent
17	2019B_RNA_05	CAP PT	Negative	CAP report	Negative	consistent
11	2019RNA-02	CAP PT	TPM3-NTRK1	CAP report	TPM3-NTRK1	consistent
12	2019RNA-03	CAP PT	Negative	CAP report	Negative	consistent
13	2018RNA-04	CAP PT	Negative	CAP report	Negative	consistent
15	2018RNA-06	CAP PT	ETV6-NTRK3	CAP report	ETV6-NTRK3	consistent
15	2020A-SARC-01	CAP PT	EWSR1-ATF1	CAP report	EWSR1-ATF1	consistent
16	2020A-SARC-02	CAP PT	EWSR1-WT1	CAP report	EWSR1-WT1	consistent
17	2020A-SARC-03	CAP PT	Negative	CAP report	Negative	consistent
18	FT19SS18-0034	clinical	Negative	FISH assays	Negative	consistent
19	FT20EWSR1-0017	clinical	Negative	FISH assays	Negative	consistent
20	FT20EWSR1-0027	clinical	Negative	FISH assays	Negative	consistent
21	FT20FOXO1-0003	clinical	Negative	FISH assays	Negative	consistent
22	FT20FOXO1-0004	clinical	Negative	FISH assays	Negative	consistent
23	FT18EWSR1-0006	clinical	Negative	FISH assays	EWSR1-WT1.COSF226	Not consistent
24	FT19FUS-0001	clinical	Negative	FISH assays	Negative	consistent
25	FT19FUS-0003	clinical	Negative	FISH assays	Negative	consistent
26	FT19SS18-0047	clinical	SS18 separated	FISH assays	SS18-SSX	consistent
27	FT20SS18-0002	clinical	Negative	FISH assays	Negative	consistent
28	FT20SS18-0009	clinical	SS18 separated	FISH assays	SS18-SSX	consistent
29	FT20SS18-0011	clinical	SS18 separated	FISH assays	SS18-SSX1	consistent
30	FT20SS18-0029	clinical	SS18 separated	FISH assays	SS18-SSX1	consistent
31	FT19EWSR1-0013	clinical	Negative	FISH assays	Negative	consistent
32	ACTB-GLI1.A3G5.COSF1384	Gene synthesis	ACTB-GLI1	product report	ACTB-GLI1	consistent
33	ATIC-ALK.A7A20.COSF445	Gene synthesis	ATIC-ALK	product report	ATIC-ALK	consistent
34	CARS-ALK.C17A20.COSF438	Gene synthesis	CARS-ALK	product report	CARS-ALK	consistent
35	CDH11-USP6.C1U1.COSF1399	Gene synthesis	CDH11-USP6	product report	CDH11-USP6	consistent
36	CIC-DUX4.C20D1.COSF1374	Gene synthesis	CIC-DUX4	product report	CIC-DUX4	consistent
37	CIC-FOXO4.C19F2.COSF1709	Gene synthesis	CIC-FOXO4	product report	CIC-FOXO4	consistent
38	CLTC-ALK.C30A20.COSF470	Gene synthesis	CLTC-ALK	product report	CLTC-ALK	consistent
39	COL1A1-USP6.C1U2.COSF1397	Gene synthesis	COL1A1-USP6	product report	COL1A1-USP6	consistent
40	COL1A2-PLAG1.C1P2.COSF1098	Gene synthesis	COL1A2-PLAG1	product report	COL1A2-PLAG1	consistent
41	EPC1-PHF1.E10P2.COSF1452	Gene synthesis	EPC1-PHF1	product report	EPC1-PHF1	consistent
42	EWSR1-ETV1.E7E12.COSF163	Gene synthesis	EWSR1-ETV1	product report	EWSR1-ETV1	consistent
43	EWSR1-ERG.E7E8.COSF146	Gene synthesis	EWSR1-ER	product report	EWSR1-ER	consistent
44	EWSR1-ETV4.E7E8.COSF208	Gene synthesis	EWSR1-ETV4	product report	EWSR1-ETV4	consistent
45	EWSR1-FEV.E7F2.COSF275	Gene synthesis	EWSR1-FEV	product report	EWSR1-FEV	consistent
46	EWSR1-NFATC2.E8N3.COSF1180	Gene synthesis	EWSR1-NFATC2	product report	EWSR1-NFATC2	consistent
47	EWSR1-PBX1.E8P5.COSF349	Gene synthesis	EWSR1-PBX1	product report	EWSR1-PBX1	consistent
48	EWSR1-POU5F1.E7P2.COSF1306	Gene synthesis	EWSR1-POU5F1	product report	EWSR1-POU5F1	consistent
49	EWSR1-SMARCA5.E7S5.COSF1208	Gene synthesis	EWSR1-SMARCA5	product report	EWSR1-SMARCA5	consistent
50	EWSR1-SP3.E8S6.COSF279	Gene synthesis	EWSR1-SP3	product report	EWSR1-SP3	consistent
51	EWSR1-ZNF444.E8Z5.COSF1343	Gene synthesis	EWSR1-ZNF444	product report	EWSR1-ZNF444	consistent
52	FUS-ATF1.F5A5.COSF296	Gene synthesis	FUS-ATF1	product report	FUS-ATF1	consistent
53	FUS-ERG.F7E11.COSF314	Gene synthesis	FUS-ERG	product report	FUS-ERG	consistent
54	HAS2-PLAG1.H1P2.COSF1095	Gene synthesis	HAS2-PLAG1	product report	HAS2-PLAG1	consistent
55	HEY1-NCOA2.H4N13.COSF1211	Gene synthesis	HEY1-NCOA2	product report	HEY1-NCOA2	consistent
56	HMGA2-LPP.H3L9.COSF962	Gene synthesis	HMGA2-LPP	product report	HMGA2-LPP	consistent
57	LMNA-NTRK1.L2N10.COSF1654	Gene synthesis	LMNA-NTRK1	product report	LMNA-NTRK1	consistent
58	MEAF6-PHF1.M5P2.COSF1450	Gene synthesis	MEAF6-PHF1	product report	MEAF6-PHF1	consistent
59	MYH9-USP6.M1U10	Gene synthesis	MYH9-USP6	product report	MYH9-USP6	consistent
60	OMD-USP6.O1U1.COSF1412	Gene synthesis	OMD-USP6	product report	OMD-USP6	consistent
61	PAX3-NCOA1.P7N14.COSF1042	Gene synthesis	PAX3-NCOA1	product report	PAX3-NCOA1	consistent
62	PAX3-NCOA2.P7N12.COSF1040	Gene synthesis	PAX3-NCOA2	product report	PAX3-NCOA2	consistent
63	RANBP2-ALK.R18A20.COSF416	Gene synthesis	RANBP2-ALK	product report	RANBP2-ALK	consistent
64	SERPINE1-FOSB.S1F2	Gene synthesis	SERPINE1-FOSB	product report	SERPINE1-FOSB	consistent
65	TAF15-NR4A3.T7N3.COSF657	Gene synthesis	TAF15-NR4A3	product report	TAF15-NR4A3	consistent
66	TFG-NR4A3.T7N3.COSF1187	Gene synthesis	TFG-NR4A3	product report	TFG-NR4A3	consistent
67	TPM3-ALK.T7A20.COSF439	Gene synthesis	TPM3-ALK	product report	TPM3-ALK	consistent
68	TPM4-ALK.T7A20.COSF441	Gene synthesis	TPM4-ALK	product report	TPM4-ALK	consistent
69	TPR-NTRK1.T21N10.COSF1326	Gene synthesis	TPR-NTRK1	product report	TPR-NTRK1	consistent
70	WWTR1-CAMTA1.W4C9	Gene synthesis	WWTR1-CAMTA1	product report	WWTR1-CAMTA1	consistent
71	ZC3H7B-BCOR.Z10B7.COSF1469	Gene synthesis	ZC3H7B-BCOR	product report	ZC3H7B-BCOR	consistent
72	EWSR1-PATZ1.E8P1.COSF283	Gene synthesis	EWSR1-PATZ1	product report	EWSR1-PATZ1	consistent
73	SFPQ-TFE3.S7T5.COSF802	Gene synthesis	SFPQ-TFE3	product report	SFPQ-TFE3	consistent
74	TCF12-NR4A3.T5N3.COSF754	Gene synthesis	TCF12-NR4A3	product report	TCF12-NR4A3	consistent
75	EWSR1-WT1.E7W8.COSF187	Gene synthesis	EWSR1-WT1	product report	EWSR1-WT1	consistent
76	THRAP3-USP6.T1U1.COSF1411	Gene synthesis	THRAP3-USP6	product report	THRAP3-USP6	consistent
77	SS18-SSX4.S10S6.COSF502	Gene synthesis	SS18-SSX4	product report	SS18-SSX4	consistent
78	CNBP-USP6.C1U1.COSF1417	Gene synthesis	CNBP-USP6	product report	CNBP-USP6	consistent
79	EWSR1-DDIT3.E7D2.COSF269	Gene synthesis	EWSR1-DDIT3	product report	EWSR1-DDIT3	consistent
