# Supplementary material for: Establishing an RNA fusions panel in soft tissue sarcoma with clinical validation
Source: Sci Rep. 2023 Mar 16;13:4403. doi: 10.1038/s41598-023-29511-1 (PMC10020547; doi:10.1038/s41598-023-29511-1)
Supplement: Supplementary file 3 — Supplementary Table S4. [file 41598_2023_29511_MOESM3_ESM.xlsx]

## Sheet: Table S4
Table S4. Samples for Clinical validations and Results
NO	Sample_ID	Gender	Sample origin	Site classification	Content of tumor tissue	Initial clinical diagnosis	Histological_subtype	RNA NGS results	Interpretation based on molecular testing	Results of other testings
1	SI-001	Female	left leg tumor	Extremities	0.2	With obvious mucinous metamorphic spindle cell tumors, diagnosis is mainly myxoid liposarcoma, soft tissue myoepithelioma, and extraosseous myxoid chondrosarcoma	Spindle cell sarcoma	EWSR1-NR4A3	Extraosseous mucoid chondrosarcoma	N.A.
2	SI-002	Female	undefined	undefined	0.8	Leiomyosarcoma	Sarcoma of rare subtype	NEG	.	N.A.
3	SI-003	Female	right leg tumor	Extremities	0.8	Sebaceous cyst of extremities-spindle cell soft tissue tumor	Spindle cell sarcoma	EWSR1-CREB1	The EWSR1-CREB1 fusion can be detected in more than 90% of angiomatous fibrous histiocytoma, and this fusion has also been reported in a small part of clear cell sarcoma	N.A.
4	SI-004	Male	right leg tumor	Extremities	0.7	Liposarcoma?	Liposarcoma	NEG	.	N.A.
5	SI-005	Female	left elbow	Extremities	0.8	Fibrosarcoma	Fibrosarcoma	NEG	.	N.A.
6	SI-006	Male	Distal left femur	bone	0.6	Chondromycinoid fibrosarcoma	Fibrosarcoma	NEG	.	N.A.
7	SI-007	Female	Right Foot	Extremities	0.7	Synovial sarcoma, and second postoperative lung metastasis	Synovial sarcoma	SS18-SSX1	More than 90% of synovial sarcomas have t(X;18)(p11.2;q11.2) rearrangement, resulting in SS18-SSX (SSX1-SSX2-SSX4) fusion gene, which is a characteristic change of synovial sarcoma	N.A.
8	SI-008	Male	undefined	undefined	1	undefined tumor	Sarcoma of uncertain subtype	NEG	.	N.A.
9	SI-009	Male	iliac	bone	0.8	undefined tumor	Sarcoma of uncertain subtype	NEG	.	N.A.
10	SI-010	Male	right eye	Head and neck	0.9	undefined tumor	Sarcoma of uncertain subtype	PAX3-FOXO1	Characteristic changes of alveolar rhabdomyosarcoma	N.A.
11	SI-011	Male	left chest	Trunk of body	0.5	Soft tissue sarcoma	Sarcoma of uncertain subtype	FUS-CREB3L2	FUS-CREB3L2 fusion was detected in this sample; research shows that this fusion is a characteristic change of low-grade fibromyxarcoma	N.A.
12	SI-012	Male	left side of the perineum	Trunk of body	0.1	undefined tumor	Sarcoma of uncertain subtype	NEG	.	N.A.
13	SI-013	Female	left shoulder	Trunk of body	0.4	undefined tumor	Sarcoma of uncertain subtype	NEG	.	N.A.
14	SI-014	Male	ureter	Trunk of body	0.5	Consider primitive neuroectodermal tumors	PNETs	NEG	.	N.A.
15	SI-015	Female	undefined	undefined	0.9	undefined tumor	Sarcoma of uncertain subtype	NEG	.	N.A.
16	SI-016	Male	face	Head and neck	0.5	Embryonic rhabdomyosarcoma	Rhabdomyosarcoma	NEG	.	N.A.
17	SI-017	Male	left leg tumor	Extremities	0.7	undefined tumor	Sarcoma of uncertain subtype	SS18-SSX1	More than 90% of synovial sarcomas have t(X;18)(p11.2;q11.2) rearrangement, resulting in SS18-SSX (SSX1-SSX2-SSX4) fusion gene, which is a characteristic change of synovial sarcoma	N.A.
18	SI-018	Female	left leg tumor	Extremities	0.95	undefined tumor	Sarcoma of uncertain subtype	NEG	.	N.A.
19	SI-019	Male	left nose	Head and neck	0.3	Acinar rhabdomyosarcoma	Rhabdomyosarcoma	PAX3-FOXO1	Characteristic changes of alveolar rhabdomyosarcoma	N.A.
20	SI-020	Male	undefined	undefined	0.9	undefined tumor	Sarcoma of uncertain subtype	NEG	.	SS18 break-apart FISH test negative
21	SI-021	Female	armpit	Trunk of body	0.4	Rhabdomyosarcoma	Rhabdomyosarcoma	PAX7-FOXO1	Characteristic changes of alveolar rhabdomyosarcoma	N.A.
22	SI-022	Male	undefined	undefined	0.5	Ewing Sarcoma	Ewing Sarcoma	EWSR1-FLI1	The fusion gene is found in the extraosseous Ewing sarcoma (EWS) and peripheral primitive neuroectodermal tumor (pPNET); more than 95% of EWS-pPNET forms the EWSR1 and ETS transcription factor family (FLI1, ERG, ETV1, EIAF, FEV) ) Fusion gene	N.A.
23	SI-023	Female	undefined	undefined	0.95	Small round cell malignant tumors, consider: primitive neurotodermal tumour (PNET)	PNETs	NEG	.	EWSR1 break-apart FISH test negative
24	SI-024	Male	undefined	undefined	0.7	Ewing Sarcoma, PNET	Ewing Sarcoma	NEG	.	EWSR1 break-apart FISH test negative
25	SI-025	Male	Right mediastinum	Retroperitoneum and abdomen	0.8	undefined tumor	Sarcoma of uncertain subtype	NAB2-STAT6	Characteristic changes of solitary fibrous tumor	N.A.
26	SI-026	Male	nasal cavity	Head and neck	0.2	undefined tumor	Sarcoma of uncertain subtype	PAX3-FOXO1	Characteristic changes of alveolar rhabdomyosarcoma	N.A.
27	SI-027	Male	right thorax	Head and neck	0.7	Invasion of the muscle layer of the chest wall, suspected dermatofibrosarcoma protuberans?	Fibrosarcoma	COL1A1-PDGFB	This fusion is a characteristic change of dermatofibrosarcoma protuberans;	IHC
28	SI-028	Female	gastric wall	Retroperitoneum and abdomen	0.6	Histologically, the tumor is cellular, well-demarcated, and composed of fairly monomorphic cells with round to oval nuclei and areas of clear cell change vs retraction artefact. In some areas the cells appear to be forming acinar-like structures. Some areas appear a bit myxoid. There is a somewhat prominent background capillary network. The tumor cells are positive for CD56. The Ki67 is high in s…	Sarcoma of uncertain subtype	ACTB-GLI1	Appears in some perithelial cell tumors;	IHC
29	SI-029	Male	chest	Retroperitoneum and abdomen	0.9	undefined tumor	Sarcoma of uncertain subtype	BCOR-CCNB3	In 2012, a screening study of 594 undifferentiated sarcomas found that 24 of them had the BCOR-CCNB3 fusion gene and named this type of tumor as BCOR-CCNB3 sarcoma	N.A.
30	SI-030	Male	undefined	undefined	0.8	undefined tumor	Sarcoma of uncertain subtype	COL1A1-PDGFB	This fusion is a characteristic change of dermatofibrosarcoma protuberans;	N.A.
31	SI-031	Male	Right maxillary sinus	Head and neck	0.95	Right maxillary sinus mass: need to distinguish melanoma from undifferentiated sarcoma, the pathology is consistent with melanoma	Sarcoma of rare subtype	NEG	.	IHC
32	SI-032	Male	left leg tumor	Extremities	0.3	Primitive neurotodermal tumour (PNET)	PNETs	NEG	.	IHC
33	SI-033	Male	nasal cavity	Head and neck	0.7	Rhabdomyosarcoma	Rhabdomyosarcoma	PAX3-FOXO1	Characteristic changes of alveolar rhabdomyosarcoma	N.A.
34	SI-034	Female	Right Foot	Extremities	0.8	Malignant mesenchymal tumors, consider synovial sarcoma	Synovial sarcoma	SS18-SSX1	Characteristic changes of synovial sarcoma	N.A.
35	SI-035	Male	undefined	undefined	0.6	Small round cell malignant tumor	Sarcoma of uncertain subtype	EWSR1-FLI1	The fusion gene is found in the extraosseous Ewing sarcoma (EWS) and peripheral primitive neuroectodermal tumor (pPNET); more than 95% of EWS-pPNET forms the EWSR1 and ETS transcription factor family (FLI1, ERG, ETV1, EIAF, FEV) ) Fusion gene	N.A.
36	SI-036	Male	undefined	undefined	0.7	Soft tissue sarcoma	Sarcoma of uncertain subtype	NAB2-STAT6	More than 90% of solitary fibrous tumors (SFT) have specific NAB2-STAT6 fusion gene	N.A.
37	SI-037	Female	left forearm near the elbow	Extremities	0.8	Malignant soft tissue sarcoma, prone to malignant giant cell tumor of tendon sheath	Malignant peripheral nerve sheath tumors	NEG	.	IHC
38	SI-038	Male	undefined	undefined	0.9	undefined tumor	Sarcoma of uncertain subtype	NEG	.	N.A.
39	SI-039	Male	mediastinum	Retroperitoneum and abdomen	0.8	INI-1 deletion high-grade sarcoma	Sarcoma of uncertain subtype	NEG	.	IHC
40	SI-040	Male	left femur	bone	0.9	undefined tumor	Sarcoma of uncertain subtype	NEG	.	IHC
41	SI-041	Male	left thigh	Extremities	0.4	Left thigh angiosarcoma with both lungs and bone metastases (clinical considerations); Left iliac mass biopsy:-The tumor cells are in the shape of nests or alveoli, and sinusoids are seen between the nests. Morphology needs to differentiate acinar soft tissue sarcoma, rhabdomyosarcoma, PEcoma, etc.	Sarcoma of uncertain subtype	ASPSCR1-TFE3	It is reported in the literature that more than 90% of alveolar soft tissue sarcomas (ASPS) have unbalanced translocation der(17)(X;17)(p11.2;q25), forming ASPSCR1-TFE3 fusion gene, which can be used for auxiliary diagnosis of glandular alveolar soft tissue sarcoma	IHC
42	SI-042	Male	Abdominal waist to the right	Retroperitoneum and abdomen	0.8	Spindle cell tumor, combined with HE morphological immunohistochemistry and molecular detection results, consider ectopic atypical meningioma	Spindle cell sarcoma	NEG	.	N.A.
43	SI-043	Female	brest	Trunk of body	0.6	undefined tumor	Sarcoma of uncertain subtype	NEG	.	N.A.
44	SI-044	Female	brest	Trunk of body	0.8	undefined tumor	Sarcoma of uncertain subtype	NEG	.	N.A.
45	SI-045	Female	left arm	Extremities	0.95	Malignant spindle cell tumor, considered synovial sarcoma	Synovial sarcoma	SS18-SSX4	Characteristic changes of synovial sarcoma	IHC
46	SI-046	Female	undefined	undefined	0.2	Soft tissue tumors	Sarcoma of uncertain subtype	EWSR1-FLI1	More than 95% of Ewing sarcomas have EWSR1-ETS family gene rearrangements. FLI1 belongs to the ETS family and is one of the most common fusion partner genes of EWSR1	N.A.
47	SI-047	Female	left eye orbit	Head and neck	0.95	Malignant spindle cell tumor	Spindle cell sarcoma	SS18-SSX1	Characteristic changes of synovial sarcoma	N.A.
48	SI-048	Male	left arm	Extremities	0.9	Malignant spindle cell tumor,? Consider malignant peripheral nerve sheath tumor	Malignant peripheral nerve sheath tumors	NEG	.	N.A.
49	SI-049	Male	left thigh	Extremities	0.9	High-grade malignant sarcoma,? Prone to pleomorphic liposarcoma	Liposarcoma	NEG	.	N.A.
50	SI-050	Female	undefined	undefined	0.6	undefined tumor	Sarcoma of uncertain subtype	SS18-SSX2	Characteristic changes of synovial sarcoma	N.A.
51	SI-051	Female	left kidney	Retroperitoneum and abdomen	0.9	undefined tumor	Sarcoma of uncertain subtype	EWSR1-FLI1	More than 95% of Ewing sarcomas have EWSR1-ETS family gene rearrangements. FLI1 belongs to the ETS family and is one of the most common fusion partner genes of EWSR1	N.A.
52	SI-052	Male	left bronchial mucosa	Retroperitoneum and abdomen	0.8	(Original pathology number 74223): — High-grade epithelioid malignancies, the differential diagnosis includes myoepithelial, vascular and pulmonary malignancies (	Sarcoma of uncertain subtype	NEG	.	N.A.
53	SI-053	Female	left thigh	Extremities	0.9	undefined tumor	Sarcoma of uncertain subtype	NEG	.	N.A.
54	SI-054	Female	right thigh	Extremities	0.4	Mass on the outer right thigh,? Fibrous histiocytoma	Sarcoma of rare subtype	NEG	.	N.A.
55	SI-055	Male	Left anterior chest wall	Retroperitoneum and abdomen	0.8	undefined tumor	Sarcoma of uncertain subtype	COL1A1-PDGFB	85% of dermatofibrosarcoma protuberans (DFSP) have the COL1A1-PDGFB fusion gene	N.A.
56	SI-056	Female	left thigh	Extremities	0.8	undefined tumor	Sarcoma of uncertain subtype	NEG	.	N.A.
57	SI-057	Male	neck	Head and neck	0.9	Malignant tumor, considered as intermediate grade sarcoma, HE morphology has the morphological characteristics of malignant solitary fibrous tumor, but the immunohistochemical phenotype is atypical	Sarcoma of uncertain subtype	NEG	.	N.A.
58	SI-058	Male	undefined	undefined	0.8	undefined tumor	Sarcoma of uncertain subtype	NEG	.	N.A.
59	SI-059	Male	kidney	Retroperitoneum and abdomen	0.4	undefined tumor	Sarcoma of uncertain subtype	EWSR1-ERG	Approximately 5% of Ewing's sarcoma has the EWSR1-ERG gene rearrangement, the fusion gene has not been found in other tumor tissues	N.A.
60	SI-060	Female	undefined	undefined	0.85	undefined tumor	Sarcoma of uncertain subtype	NEG	.	N.A.
61	SI-061	Female	left foot	Extremities	0.9	undefined tumor	Sarcoma of uncertain subtype	EWSR1-ATF1	The fusion gene is found in about 90% of soft tissue clear cell sarcoma, and most gastrointestinal clear cell sarcoma-like tumors, and about 10% hemangioma-like fibrous histiocytoma	FISH
62	SI-062	Male	left arm	Extremities	0.9	undefined tumor	Sarcoma of uncertain subtype	NEG	.	N.A.
63	SI-063	Male	right arm	Extremities	0.85	undefined tumor	Sarcoma of uncertain subtype	EWSR1-FLI1	More than 95% of Ewing sarcomas have EWSR1-ETS family gene rearrangements. FLI1 belongs to the ETS family and is one of the most common fusion partner genes of EWSR1	N.A.
64	SI-064	Male	undefined	undefined	0.9	undefined tumor	Sarcoma of uncertain subtype	NEG	.	N.A.
65	SI-065	Male	right fibula muscle	Extremities	0.9	Mesenchymal tumors, need to differentiate myxoid liposarcoma	Liposarcoma	FUS-DDIT3	In line with myxoid liposarcoma (low grade), about 90% of myxoid liposarcoma has the FUS-DDIT3 fusion gene	N.A.
66	SI-066	Male	face	Head and neck	0.9	undefined tumor	Sarcoma of uncertain subtype	NEG	.	N.A.
67	SI-067	Male	lung	Trunk of body	0.3	undefined tumor	Sarcoma of uncertain subtype	NEG	.	N.A.
68	SI-068	Female	left leg tumor	Extremities	0.3	It is more in line with mucinous inflammatory fibroblastic sarcoma.	Sarcoma of rare subtype	NEG	.	N.A.
69	SI-069	Female	right arm	Extremities	0.6	Considering metastatic malignant melanoma, soft tissue clear cell sarcoma is not excluded	Sarcoma of rare subtype	NEG	.	N.A.
70	SI-070	Female	undefined	undefined	0.95	Spindle cell tumor, derived from smooth muscle	Spindle cell sarcoma	NEG	.	N.A.
71	SI-071	Female	liver	Trunk of body	0.2	undefined tumor	Sarcoma of uncertain subtype	NEG	.	N.A.
72	SI-072	Male	undefined	undefined	0.7	Synovial sarcoma	Synovial sarcoma	BCOR-CCNB3	In a group of small blue round cell tumors-undifferentiated round cell sarcoma (SBRCT-URCS) of Ewing-like sarcoma, it was found that about 5% of the BCOR-CCNB3 fusion gene was present, and this type of tumor was named BCOR-CCNB3 sarcoma	N.A.
73	SI-073	Female	Lower Abdominal Wall	Retroperitoneum and abdomen	0.9	undefined tumor	Sarcoma of uncertain subtype	NEG	.	N.A.
74	SI-074	Male	undefined	undefined	0.95	undefined tumor	Sarcoma of uncertain subtype	NEG	.	N.A.
75	SI-075	Male	undefined	undefined	0.95	Synovial sarcoma	Synovial sarcoma	SS18-SSX2	Characteristic changes of synovial sarcoma	N.A.
76	SI-076	Male	left thigh	Extremities	0.7	? High-grade sarcoma, need to differentiate between malignant peripheral nerve sheath tumor, malignant solitary fibrous tumor, pleomorphic undifferentiated sarcoma	Sarcoma of uncertain subtype	NEG	.	N.A.
77	SI-077	Female	left abdominal wall	Retroperitoneum and abdomen	0.95	undefined tumor	Sarcoma of uncertain subtype	SS18-SSX2	More than 90% of synovial sarcomas have t(X;18)(p11.2;q11.2) rearrangement, resulting in SS18-SSX (SSX1-SSX2-SSX4) fusion gene, which is a characteristic change of synovial sarcoma	N.A.
78	SI-078	Female	undefined	undefined	0.8	undefined tumor	Sarcoma of uncertain subtype	NEG	.	N.A.
79	SI-079	Female	undefined	undefined	0.9	Mesenchymal tumors, consider malignant schwannoma	Sarcoma of rare subtype	NEG	.	N.A.
80	SI-080	Female	right brest	Trunk of body	0.9	? Malignant tumors, combined with HE morphology and current immunohistochemical results, it is still necessary to differentiate poorly differentiated carcinomas and clear cell sarcomas	Sarcoma of rare subtype	NEG	.	N.A.
81	SI-081	Female	undefined	undefined	0.9	Ewing Sarcoma	Ewing Sarcoma	EWSR1-ETV1	More than 95% of extraosseous Ewing sarcoma-peripheral primitive neuroectodermal tumors (EWS-pPNET) form the EWSR1-ETS family (FLI1, ERG, ETV1, ETV4, FEV) fusion gene	N.A.
82	SI-082	Male	undefined	undefined	0.95	Osteosarcoma	Sarcoma of rare subtype	NEG	.	N.A.
83	SI-083	Female	undefined	undefined	0.98	Metastatic dermatofibrosarcoma protuberans	Fibrosarcoma	NEG	.	N.A.
84	SI-084	Female	uterus	Retroperitoneum and abdomen	0.8	Sarcoma	Sarcoma of uncertain subtype	NEG	.	N.A.
85	SI-085	Female	left knee	Extremities	0.8	Spindle cell proliferative lesions with mucinous changes in the interstitium, it is necessary to distinguish low-grade fibromyxoid sarcoma and nodular fasciitis	Sarcoma of rare subtype	MYH9-USP6	92% of nodular fasciitis have MYH9-USP6 fusion gene	N.A.
86	SI-086	Male	undefined	undefined	0.9	undefined tumor	Sarcoma of uncertain subtype	SS18-SSX2	More than 90% of synovial sarcomas have t(X;18)(p11.2;q11.2) rearrangement, resulting in SS18-SSX (SSX1-SSX2-SSX4) fusion gene, which is a characteristic change of synovial sarcoma	N.A.
87	SI-087	Female	undefined	undefined	0.95	undefined tumor	Sarcoma of uncertain subtype	NEG	.	N.A.
88	SI-088	Male	undefined	undefined	0.8	undefined tumor	Sarcoma of uncertain subtype	BCOR-CCNB3	In a group of small blue round cell tumors-undifferentiated round cell sarcoma (SBRCT-URCS) of Ewing-like sarcoma, it was found that about 5% of the BCOR-CCNB3 fusion gene was present, and this type of tumor was named BCOR-CCNB3 sarcoma	N.A.
89	SI-089	Female	uterus	Retroperitoneum and abdomen	0.7	undefined tumor	Sarcoma of uncertain subtype	NEG	.	N.A.
90	SI-090	Female	undefined	undefined	0.95	Small round cell tumor	Sarcoma of uncertain subtype	EWSR1-FLI1	More than 95% of Ewing sarcomas have EWSR1-ETS family gene rearrangements. FLI1 belongs to the ETS family and is one of the most common fusion partner genes of EWSR1	N.A.
91	SI-091	Female	right leg tumor	Extremities	0.7	undefined tumor	Sarcoma of uncertain subtype	NEG	.	N.A.
92	SI-092	Male	undefined	undefined	0.5	Small round cell tumor with neuroendocrine characteristics	Sarcoma of uncertain subtype	NEG	.	N.A.
93	SI-093	Female	right leg tumor	Extremities	0.85	? Dermatofibrosarcoma protuberans	Sarcoma of uncertain subtype	COL1A1-PDGFB	85% of dermatofibrosarcoma protuberans (DFSP) have the COL1A1-PDGFB fusion gene	N.A.
94	SI-094	Male	brain	Head and neck	0.9	Brain Malignant Tumor	Sarcoma of uncertain subtype	EWSR1-FLI1	More than 95% of Ewing sarcomas have EWSR1-ETS family gene rearrangements. FLI1 belongs to the ETS family and is one of the most common fusion partner genes of EWSR1	IHC
95	SI-095	Male	undefined	undefined	0.9	Fibrosarcoma	Fibrosarcoma	NEG	.	N.A.
96	SI-096	Female	right foot	Extremities	0.9	Round and spindle-shaped tumor cells proliferate in the mucocartilage-like background. The tumor cells have medium cytoplasm, eosinophilic, and scattered and distributed to form irregular small nests.	Sarcoma of uncertain subtype	EWSR1-NR4A3	Almost 100% of extraosseous mucoid chondrosarcoma (EMC) has a characteristic NR4A3 gene rearrangement. About 75% formed EWSR1-NR4A3 fusion gene, about 20% formed TAF15-NR4A3 fusion gene, and a few formed TCF12-NR4A3 or TFG-NR4A3 fusion gene	IHC
97	SI-097	Female	face	Head and neck	0.9	undefined tumor	Sarcoma of uncertain subtype	NEG	/	N.A.
98	SI-098	Male	penis	Trunk of body	0.8	Angiomyxoma	Spindle cell sarcoma	NEG	/	N.A.
99	SI-099	Male	undefined	undefined	0.6	undefined tumor	Sarcoma of uncertain subtype	NEG	/	BRCA2 mutated
100	SI-100	Female	breast	Trunk of body	0.9	? Spindle cell proliferative lesions with obvious interstitial mucus changes, combined with HE morphology and immunohistochemical results, considering nodular fasciitis, it is necessary to distinguish low-grade fibrous and myofibroblastic tumors	Sarcoma of rare subtype	MYH9-USP6	92% of nodular fasciitis have MYH9-USP6 fusion gene. In addition to nodular fasciitis, USP6 gene rearrangement can also be seen in aneurysmal bone cysts and myositis ossificans, but not in some tumorous lesions that are easily confused with nodular fasciitis, such as aggressive Fibromatosis, fibrosarcoma, and myxofibrosarcoma	IHC
101	SI-101	Female	right popliteal fossa	Extremities	0.9	High-grade sarcoma, combined with immunohistochemistry and soft tissue fusion gene results, is more consistent with malignant peripheral nerve sheath tumors	Sarcoma of uncertain subtype	NEG	.	N.A.
102	SI-102	Female	undefined	undefined	0.95	Soft tissue sarcoma	Sarcoma of uncertain subtype	NEG	.	KIT mutant
103	SI-103	Female	abdominal wall	Retroperitoneum and abdomen	0.6	High grade sarcoma	Sarcoma of uncertain subtype	NEG	.	N.A.
104	SI-104	Female	undefined	undefined	0.7	Small round cell malignant tumor	Sarcoma of uncertain subtype	NEG	.	N.A.
105	SI-105	Female	Gastric tube	Retroperitoneum and abdomen	0.8	Gastric malignant tumor	Sarcoma of uncertain subtype	NEG	.	N.A.
106	SI-106	Male	left shoulder	Trunk of body	0.95	Consider malignant spindle cell soft tissue sarcoma	Sarcoma of uncertain subtype	NEG	.	N.A.
107	SI-107	Female	left shoulder	Trunk of body	0.9	Consider malignant spindle cell tumor	Sarcoma of uncertain subtype	COL1A1-PDGFB	85% of dermatofibrosarcoma protuberans (DFSP) have the COL1A1-PDGFB fusion gene	N.A.
108	SI-108	Female	undefined	undefined	0.7	undefined tumor	Sarcoma of uncertain subtype	ASPSCR1-TFE3	It is reported in the literature that more than 90% of alveolar soft tissue sarcomas (ASPS) have unbalanced translocation der(17)(X;17)(p11.2;q25), forming ASPSCR1-TFE3 fusion gene, which can be used for glandular Auxiliary diagnosis of alveolar soft tissue sarcoma	N.A.
109	SI-109	Female	abdominal wall	Retroperitoneum and abdomen	0.9	undefined tumor	Sarcoma of uncertain subtype	NEG	.	N.A.
110	SI-110	Female	hand	Extremities	0.5	Consider epithelioid sarcoma	Sarcoma of rare subtype	NEG	.	N.A.
111	SI-111	Male	ilium	Trunk of body	0.95	Malignant tumors, consider high-grade sarcoma	Sarcoma of uncertain subtype	NEG	.	KIT/PDGFRA mutation NEGATIVE
112	SI-112	Male	skin	Trunk of body	0.9	High-grade sarcoma, combined with immunohistochemical results, tends to be pleomorphic rhabdomyosarcoma	Rhabdomyosarcoma	NEG	.	N.A.
113	SI-113	Female	undefined	undefined	0.9	undefined tumor	Sarcoma of uncertain subtype	EWSR1-FLI1	More than 95% of Ewing sarcomas have EWSR1-ETS family gene rearrangements. FLI1 belongs to the ETS family and is one of the most common fusion partner genes of EWSR1	N.A.
114	SI-114	Male	left arm	Extremities	0.95	Malignant mesenchymal tumors, consider high-grade sarcoma, need to further differentiate between mesenchymal chondrosarcoma and synovial sarcoma	Sarcoma of uncertain subtype	NEG	.	N.A.
115	SI-115	Female	right nasal cavity	Head and neck	0.8	Spindle cell soft tissue tumors, consider myofibromas	Sarcoma of rare subtype	NEG	.	N.A.
116	SI-116	Male	left thigh	Extremities	0.8	Skin tumors Spindle cell tumors	Sarcoma of uncertain subtype	NEG	.	N.A.
117	SI-117	Female	undefined	undefined	0.6	undefined tumor	Sarcoma of uncertain subtype	NEG	.	N.A.
118	SI-118	Male	left thigh	Extremities	0.95	Myxoid liposarcoma	Liposarcoma	FUS-DDIT3	About 90% of myxoid liposarcoma (MLPS) have FUS-DDIT3 fusion gene, and nearly 10% of myxoid liposarcoma have ERWSR1-DDIT3 fusion gene	N.A.
119	SI-119	Male	lymph	Head and neck	0.2	? Lymphoma	Sarcoma of uncertain subtype	PAX3-FOXO1	About 60-70% of alveolar rhabdomyosarcoma (ARMS) have PAX3-FOXO1 fusion gene	N.A.
120	SI-120	Male	left hip	Trunk of body	0.9	sarcoma	Sarcoma of uncertain subtype	NEG	.	N.A.
121	SI-121	Female	chest	Trunk of body	0.6	Small round cell malignant tumor, in line with primitive neuroectodermal tumor	PNETs	EWSR1-FLI1	More than 95% of Ewing sarcomas have EWSR1-ETS family gene rearrangements. FLI1 belongs to the ETS family and is one of the most common fusion partner genes of EWSR1	N.A.
122	SI-122	undefined	.	undefined	/	Dermatofibrosarcoma protuberans	Fibrosarcoma	COL1A1-PDGFB	85% of dermatofibrosarcoma protuberans (DFSP) have the COL1A1-PDGFB fusion gene	N.A.
123	SI-123	undefined	.	undefined	/	Spindle cell sarcoma, the differential diagnosis includes: malignant peripheral nerve sheath tumor and dedifferentiated liposarcoma NA	Sarcoma of uncertain subtype	NEG	.	N.A.
124	SI-124	undefined	.	undefined	/	Spindle cell sarcoma, the differential diagnosis includes: malignant peripheral nerve sheath tumor and dedifferentiated liposarcoma NA	Sarcoma of uncertain subtype	NEG	.	N.A.
125	SI-125	undefined	.	undefined	/	Synovial sarcoma	Synovial sarcoma	SS18-SSX1	More than 90% of synovial sarcomas have t(X;18)(p11.2;q11.2) rearrangement, resulting in SS18-SSX (SSX1-SSX2-SSX4) fusion gene, which is a characteristic change of synovial sarcoma	N.A.
126	SI-126	undefined	.	undefined	/	Spindle cell tumors, need to differentiate between dermatofibrosarcoma protuberans, fibrosarcoma, solitary fibrous tumors and peripheral neurogenic tumors NA	Sarcoma of uncertain subtype	COL1A1-PDGFB	85% of dermatofibrosarcoma protuberans (DFSP) have the COL1A1-PDGFB fusion gene	N.A.
127	SI-127	undefined	.	undefined	/	Grape cluster-like rhabdomyosarcoma	Rhabdomyosarcoma	NEG	.	N.A.
128	SI-128	undefined	.	undefined	/	Malignant peripheral nerve sheath tumor	Malignant peripheral nerve sheath tumors	NEG	.	N.A.
129	SI-129	undefined	.	undefined	/	Myxofibrosarcoma	Fibrosarcoma	NEG	.	N.A.
130	SI-130	undefined	.	undefined	/	Embryonic rhabdomyosarcoma	Rhabdomyosarcoma	NEG	.	N.A.
131	SI-131	undefined	.	undefined	/	Dermatofibrosarcoma protuberans	Fibrosarcoma	COL1A1-PDGFB	85% of dermatofibrosarcoma protuberans (DFSP) have the COL1A1-PDGFB fusion gene	N.A.
132	SI-132	undefined	.	undefined	/	Pleomorphic undifferentiated sarcoma	Sarcoma of rare subtype	NEG	.	N.A.
133	SI-133	undefined	.	undefined	/	High grade sarcoma	Sarcoma of uncertain subtype	NEG	.	N.A.
134	SI-134	undefined	.	undefined	/	Mucinous liposarcoma	Liposarcoma	NEG	.	N.A.
135	SI-135	undefined	.	undefined	/	Synovial sarcoma	Synovial sarcoma	SS18-SSX1	More than 90% of synovial sarcomas have t(X;18)(p11.2;q11.2) rearrangement, resulting in SS18-SSX (SSX1-SSX2-SSX4) fusion gene, which is a characteristic change of synovial sarcoma	N.A.
136	SI-136	undefined	.	undefined	/	High grade myxofibrosarcoma	Fibrosarcoma	NEG	.	N.A.
137	SI-137	undefined	.	undefined	/	Myxoid liposarcoma	Liposarcoma	FUS-DDIT3	About 90% of myxoid liposarcoma (MLPS) have FUS-DDIT3 fusion gene, and nearly 10% of myxoid liposarcoma have ERWSR1-DDIT3 fusion gene	N.A.
138	SI-138	undefined	.	undefined	/	Myxoid liposarcoma	Liposarcoma	FUS-DDIT3	About 90% of myxoid liposarcoma (MLPS) have FUS-DDIT3 fusion gene, and nearly 10% of myxoid liposarcoma have ERWSR1-DDIT3 fusion gene	N.A.
139	SI-139	undefined	.	undefined	/	Alveolar soft tissue sarcoma	Sarcoma of rare subtype	ASPSCR1-TFE3	It is reported in the literature that more than 90% of alveolar soft tissue sarcomas (ASPS) have unbalanced translocation der(17)(X;17)(p11.2;q25), forming ASPSCR1-TFE3 fusion gene, which can be used for glandular Auxiliary diagnosis of alveolar soft tissue sarcoma	N.A.
140	SI-140	undefined	.	undefined	/	Synovial sarcoma	Synovial sarcoma	SS18-SSX1	More than 90% of synovial sarcomas have t(X;18)(p11.2;q11.2) rearrangement, resulting in SS18-SSX (SSX1-SSX2-SSX4) fusion gene, which is a characteristic change of synovial sarcoma	N.A.
141	SI-141	undefined	.	undefined	/	Synovial sarcoma	Synovial sarcoma	SS18-SSX1	More than 90% of synovial sarcomas have t(X;18)(p11.2;q11.2) rearrangement, resulting in SS18-SSX (SSX1-SSX2-SSX4) fusion gene, which is a characteristic change of synovial sarcoma	N.A.
142	SI-142	undefined	.	undefined	/	Histiocytosarcoma	Sarcoma of rare subtype	NEG	.	N.A.
143	SI-143	undefined	.	undefined	/	Soft tissue tumors	Sarcoma of uncertain subtype	NEG	.	N.A.
144	SI-144	undefined	.	undefined	/	Soft tissue tumors	Sarcoma of uncertain subtype	NEG	.	N.A.
145	SI-145	undefined	.	undefined	/	Soft tissue tumors	Sarcoma of uncertain subtype	NEG	.	N.A.
